# Supplementary material for: Prospective Evaluation of Radiotherapy-Induced Immunologic and Genetic Effects in Colorectal Cancer Oligo-Metastatic Patients with Lung-Limited Disease: The PRELUDE-1 Study
Source: Cancers (Basel). 2021 Aug 23;13(16):4236. doi: 10.3390/cancers13164236 (PMC8394588; doi:10.3390/cancers13164236)
Supplement: Supplementary file 1 [file cancers-13-04236-s001.zip]

Archive with 1 entries (1 files):
- cancers-1276946-supplementary.pdf
